# Supplementary material for: Time series analysis reveals synchrony and asynchrony between conflict management effort and increasing large grazing bird populations in northern Europe
Source: Conserv Lett. 2018 Mar 25;12(1):e12450. doi: 10.1111/conl.12450 (PMC6472567; doi:10.1111/conl.12450)
Supplement: Supplementary file 2 — S2 Population and management effort time series [file CONL-12-na-s002.csv]

Site	Year	CountSpp1	CountSpp2	Harvest	NumLic	AvMonPay	ScaringExp	CPI
Islay	1987	20382	7266	NA	NA	NA	NA	NA
Islay	1988	20828	6871	NA	NA	NA	NA	NA
Islay	1989	23316	7700	NA	NA	NA	NA	NA
Islay	1990	25194	8758	NA	NA	NA	NA	NA
Islay	1991	23862	9718	NA	NA	NA	NA	NA
Islay	1992	23565	9689	NA	NA	NA	NA	NA
Islay	1993	26023	9999	NA	NA	NA	NA	NA
Islay	1994	27490	10806	NA	NA	NA	NA	NA
Islay	1995	29233	13015	NA	NA	NA	NA	NA
Islay	1996	31920	12017	NA	NA	NA	NA	NA
Islay	1997	31956	12685	NA	NA	NA	NA	NA
Islay	1998	34711	11639	NA	NA	NA	NA	NA
Islay	1999	31908	11777	NA	NA	NA	NA	NA
Islay	2000	34620	12277	564	NA	NA	NA	NA
Islay	2001	33452	10508	473	NA	5262.023874	21839.92	1.2
Islay	2002	34708	10211	534	NA	5591.805495	23797.87	1.3
Islay	2003	39985	9408	491	NA	5471.519464	24002.45	1.4
Islay	2004	42047	7761	589	NA	5431.051429	26729.81	1.3
Islay	2005	49318	7160	490	NA	6809.863125	34915.125	2.1
Islay	2006	49104	6291	584	NA	6721.493679	35128.01	2.3
Islay	2007	45381	7025	851	NA	6794.392523	39292.54	2.3
Islay	2008	41950	6415	658	NA	8135.106545	44937.71	3.6
Islay	2009	37637	6005	616	NA	8351.589266	40331.82	2.2
Islay	2010	41580	6977	500	NA	8567.405619	28535.85	3.3
Islay	2011	46826	4658	767	NA	8018.867925	24000	4.5
Islay	2012	46903	5282	2062	NA	8172.253786	18778.41	2.8
Islay	2013	41259	5546	1778	NA	9029.0786	27779.84	2.6
Islay	2014	37758	4545	1395	NA	9181.610909	27061.2	1.5
Islay	2015	42838	4768	2160	NA	9418.814639	36373.29	0
Jutland	1991	32500	NA	3000	NA	NA	NA	NA
Jutland	1992	32000	NA	2500	NA	NA	NA	NA
Jutland	1993	34000	NA	2300	NA	NA	NA	NA
Jutland	1994	33000	NA	2600	NA	NA	NA	NA
Jutland	1995	35000	NA	2800	NA	NA	NA	NA
Jutland	1996	33000	NA	2000	NA	NA	NA	NA
Jutland	1997	37500	NA	2500	NA	NA	NA	NA
Jutland	1998	37800	NA	1414	NA	NA	NA	NA
Jutland	1999	38500	NA	1973	NA	NA	NA	NA
Jutland	2000	43100	NA	2567	NA	NA	NA	NA
Jutland	2001	45000	NA	2353	NA	NA	NA	NA
Jutland	2002	42000	NA	2611	NA	NA	NA	NA
Jutland	2003	42900	NA	2299	NA	NA	NA	NA
Jutland	2004	50300	NA	2056	NA	NA	NA	NA
Jutland	2005	52000	NA	1694	NA	NA	NA	NA
Jutland	2006	56400	NA	3518	NA	NA	NA	NA
Jutland	2007	60300	NA	4597	NA	NA	NA	NA
Jutland	2008	63000	NA	5416	NA	NA	NA	NA
Jutland	2009	63100	NA	6000	NA	NA	NA	NA
Jutland	2010	69000	NA	8841	NA	NA	NA	NA
Jutland	2011	80000	NA	8019	NA	NA	NA	NA
Jutland	2012	81600	NA	8580	NA	NA	NA	NA
Jutland	2013	76000	NA	9262	NA	NA	NA	NA
Jutland	2014	73670	NA	13200	NA	NA	NA	NA
Jutland	2015	72830	NA	8761	NA	NA	NA	NA
Nord-Tr¿ndelag	1991	32500	NA	200	NA	NA	NA	NA
Nord-Tr¿ndelag	1992	32000	NA	240	NA	NA	NA	NA
Nord-Tr¿ndelag	1993	34000	NA	850	NA	NA	NA	NA
Nord-Tr¿ndelag	1994	33000	NA	420	NA	NA	NA	NA
Nord-Tr¿ndelag	1995	35000	NA	790	NA	NA	NA	NA
Nord-Tr¿ndelag	1996	33000	NA	850	NA	NA	NA	NA
Nord-Tr¿ndelag	1997	37500	NA	820	NA	NA	NA	NA
Nord-Tr¿ndelag	1998	37800	NA	570	NA	NA	NA	NA
Nord-Tr¿ndelag	1999	38500	NA	920	NA	NA	NA	NA
Nord-Tr¿ndelag	2000	43100	NA	1400	NA	NA	NA	NA
Nord-Tr¿ndelag	2001	45000	NA	548	NA	NA	NA	NA
Nord-Tr¿ndelag	2002	42000	NA	655	NA	NA	NA	NA
Nord-Tr¿ndelag	2003	42900	NA	684	NA	NA	NA	NA
Nord-Tr¿ndelag	2004	50300	NA	1076	NA	NA	NA	NA
Nord-Tr¿ndelag	2005	52000	NA	1347	NA	NA	NA	NA
Nord-Tr¿ndelag	2006	56400	NA	1657	NA	NA	NA	NA
Nord-Tr¿ndelag	2007	60300	NA	2221	NA	NA	NA	NA
Nord-Tr¿ndelag	2008	63000	NA	2633	NA	NA	NA	NA
Nord-Tr¿ndelag	2009	63100	NA	2600	NA	NA	NA	NA
Nord-Tr¿ndelag	2010	69000	NA	3100	NA	NA	NA	NA
Nord-Tr¿ndelag	2011	80000	NA	3410	NA	NA	NA	NA
Nord-Tr¿ndelag	2012	81600	NA	2169	NA	NA	NA	NA
Nord-Tr¿ndelag	2013	76000	NA	1819	NA	NA	NA	NA
Nord-Tr¿ndelag	2014	73670	NA	1791	NA	NA	NA	NA
Nord-Tr¿ndelag	2015	72830	NA	2460	NA	NA	NA	NA
…rebro	1990	150	NA	NA	NA	NA	NA	NA
…rebro	1991	850	NA	NA	NA	NA	NA	NA
…rebro	1992	800	NA	NA	NA	NA	NA	NA
…rebro	1993	1750	NA	NA	NA	NA	NA	NA
…rebro	1994	1400	NA	NA	NA	NA	NA	NA
…rebro	1995	1650	NA	NA	NA	NA	NA	NA
…rebro	1996	2600	NA	NA	NA	NA	NA	NA
…rebro	1997	2400	NA	NA	NA	NA	NA	NA
…rebro	1998	3000	NA	NA	NA	NA	NA	NA
…rebro	1999	4350	NA	NA	NA	NA	NA	NA
…rebro	2000	6350	NA	NA	NA	NA	NA	NA
…rebro	2001	8850	NA	NA	NA	NA	NA	NA
…rebro	2002	8900	NA	NA	NA	NA	NA	NA
…rebro	2003	8350	NA	NA	NA	23940.807	NA	1.93
…rebro	2004	10500	NA	NA	NA	9782.619	NA	0.37
…rebro	2005	14500	NA	NA	NA	15178.816	NA	0.45
…rebro	2006	11350	NA	NA	NA	30764.067	283554	1.36
…rebro	2007	11100	NA	NA	NA	21997.688	468398	2.21
…rebro	2008	14000	NA	NA	NA	6201.564	565174	3.44
…rebro	2009	19400	NA	NA	NA	11199	488271	-0.49
…rebro	2010	16600	NA	NA	NA	4085	335649	1.16
…rebro	2011	17470	NA	NA	NA	14603.069	432253	2.96
…rebro	2012	15520	NA	NA	NA	25285.629	562439	0.89
…rebro	2013	13020	NA	NA	NA	2580.5	560671	-0.04
…rebro	2014	18870	NA	NA	NA	17833.333	684532	-0.18
…rebro	2015	13158	NA	NA	NA	3297.218	794536	-0.05
Orkney	1982	604	NA	NA	NA	NA	NA	NA
Orkney	1983	872	NA	NA	NA	NA	NA	NA
Orkney	1984	984	NA	NA	NA	NA	NA	NA
Orkney	1985	817	NA	NA	NA	NA	NA	NA
Orkney	1986	500	NA	NA	NA	NA	NA	NA
Orkney	1987	1300	NA	NA	NA	NA	NA	NA
Orkney	1988	1522	NA	NA	NA	NA	NA	NA
Orkney	1989	2000	NA	NA	NA	NA	NA	NA
Orkney	1990	3719	NA	NA	NA	NA	NA	NA
Orkney	1991	2740	NA	NA	NA	NA	NA	NA
Orkney	1992	2565	NA	NA	NA	NA	NA	NA
Orkney	1993	4801	NA	NA	NA	NA	NA	NA
Orkney	1994	6791	NA	NA	NA	NA	NA	NA
Orkney	1995	10430	NA	NA	NA	NA	NA	NA
Orkney	1996	9714	NA	NA	NA	NA	NA	NA
Orkney	1997	12000	NA	NA	NA	NA	NA	NA
Orkney	1998	18110	NA	NA	NA	NA	NA	NA
Orkney	1999	20475	NA	NA	NA	NA	NA	NA
Orkney	2000	16712	NA	NA	NA	NA	NA	NA
Orkney	2001	23065	NA	NA	NA	NA	NA	NA
Orkney	2002	30126	NA	NA	NA	NA	NA	NA
Orkney	2003	43647	NA	NA	NA	NA	NA	NA
Orkney	2004	42697	NA	NA	NA	NA	NA	NA
Orkney	2005	40403	NA	NA	NA	NA	NA	NA
Orkney	2006	55521	NA	NA	12	NA	NA	NA
Orkney	2007	67540	NA	NA	12	NA	NA	NA
Orkney	2008	68349	NA	NA	18	NA	NA	NA
Orkney	2009	80538	NA	NA	35	NA	NA	NA
Orkney	2010	80444	NA	NA	30	NA	NA	NA
Orkney	2011	70733	NA	NA	17	NA	NA	NA
Orkney	2012	75686	NA	NA	28	NA	NA	NA
Orkney	2013	66665	NA	NA	52	NA	NA	NA
Orkney	2014	65000	NA	NA	68	NA	NA	NA
Orkney	2015	55096	NA	NA	76	NA	NA	NA
VesterŒlen	1988	1760	0	NA	NA	NA	NA	NA
VesterŒlen	1989	2487	0	NA	NA	NA	NA	NA
VesterŒlen	1990	4632	0	NA	NA	NA	NA	NA
VesterŒlen	1991	4769	1	NA	NA	NA	NA	NA
VesterŒlen	1992	8218	1	NA	NA	NA	NA	NA
VesterŒlen	1993	5659	0	NA	NA	NA	NA	NA
VesterŒlen	1994	4949	3	NA	NA	NA	NA	NA
VesterŒlen	1995	3235	2	NA	NA	NA	NA	NA
VesterŒlen	1996	1847	0	NA	NA	NA	NA	NA
VesterŒlen	1997	3965	0	NA	NA	NA	NA	NA
VesterŒlen	1998	5377	124	NA	NA	NA	NA	NA
VesterŒlen	1999	3675	174	NA	NA	NA	NA	NA
VesterŒlen	2000	2501	112	NA	NA	NA	NA	NA
VesterŒlen	2001	3182	362	NA	NA	NA	NA	NA
VesterŒlen	2002	5323	768	NA	NA	NA	NA	NA
VesterŒlen	2003	4577	860	NA	NA	NA	NA	NA
VesterŒlen	2004	6815	1066	NA	NA	NA	NA	NA
VesterŒlen	2005	11028	2330	NA	NA	NA	NA	NA
VesterŒlen	2006	8658	3313	NA	NA	12415.87	NA	NA
VesterŒlen	2007	7340	1988	NA	NA	13438.59	NA	NA
VesterŒlen	2008	6705	3925	NA	NA	11631.61	NA	NA
VesterŒlen	2009	9098	5904	NA	NA	15584.42	NA	NA
VesterŒlen	2010	5826	4816	NA	NA	13968.99	NA	NA
VesterŒlen	2011	5579	5244	NA	NA	19046.38	NA	NA
VesterŒlen	2012	5332	11667	NA	NA	29573.57	NA	NA
VesterŒlen	2013	NA	NA	NA	NA	NA	NA	NA
VesterŒlen	2014	3479	10589	NA	NA	19882.44	NA	NA
VesterŒlen	2015	3204	9313	NA	NA	22453.61	NA	NA
VesterŒlen	2016	1479	11633	NA	NA	32282.74	NA	NA
